# Supplementary material for: ﻿New camaenid genus and species from Zhejiang, East China (Eupulmonata, Helicoidea)
Source: Zookeys. 2024 May 15;1202:135–54. doi: 10.3897/zookeys.1202.118964 (PMC11112161; doi:10.3897/zookeys.1202.118964)
Supplement: XML Treatment for Sinocamaena [file zookeys.1202.118964-treatment1.xml]

<!DOCTYPE tp:taxon-treatment
  PUBLIC "-//TaxonX//DTD Taxonomic Treatment Publishing DTD v0 20100105//EN" "tax-treatment-NSO.dtd">
<tp:taxon-treatment xmlns:tp="http://www.plazi.org/taxpub"><tp:treatment-meta><kwd-group><label>Taxon classification</label><kwd>
                <named-content content-type="kingdom">Animalia</named-content>
              </kwd><kwd>
                <named-content content-type="order">Eupulmonata</named-content>
              </kwd><kwd>
                <named-content content-type="family">Camaenidae</named-content>
              </kwd></kwd-group><mixed-citation publication-type="journal"><person-group><name><surname>Wu</surname><given-names>Min</given-names></name><name><surname>Chen</surname><given-names>Tian</given-names></name><name><surname>Shen</surname><given-names>Wang</given-names></name></person-group><article-title>﻿New camaenid genus and species from Zhejiang, East China (<tp:taxon-name><tp:taxon-name-part taxon-name-part-type="suborder">Eupulmonata</tp:taxon-name-part></tp:taxon-name>, <tp:taxon-name><tp:taxon-name-part taxon-name-part-type="superfamily">Helicoidea</tp:taxon-name-part></tp:taxon-name>)</article-title><source>Zookeys</source><day>15</day><month>05</month><year>2024</year><volume>1202</volume><fpage>135</fpage><lpage>154</lpage><pub-id pub-id-type="doi">10.3897/zookeys.1202.118964</pub-id></mixed-citation></tp:treatment-meta><tp:nomenclature><label>﻿</label><tp:taxon-name>
              <object-id xmlns:xlink="http://www.w3.org/1999/xlink" content-type="arpha" xlink:type="simple">378D227E-76CA-5AB9-A639-0211CB665B24</object-id>
              <tp:taxon-name-part taxon-name-part-type="genus" reg="Sinocamaena">Sinocamaena</tp:taxon-name-part>
              <object-id xmlns:xlink="http://www.w3.org/1999/xlink" content-type="zoobank" xlink:type="simple">https://zoobank.org/40C4A6B6-BC44-4F77-87E3-1DDF85815DB3</object-id>
            </tp:taxon-name><tp:taxon-authority>Wu</tp:taxon-authority><tp:taxon-status xmlns:xlink="http://www.w3.org/1999/xlink" xlink:type="simple">gen. nov.</tp:taxon-status></tp:nomenclature><tp:treatment-sec sec-type="Chinese name" id="SECID0EJ4AG"><title>Chinese name.</title><p>中华坚螺属.</p></tp:treatment-sec><tp:treatment-sec sec-type="type species" id="SECID0EO4AG"><title>Type species.</title><p><italic><tp:taxon-name><tp:taxon-name-part taxon-name-part-type="genus" reg="Sinocamaena">Sinocamaena</tp:taxon-name-part><tp:taxon-name-part taxon-name-part-type="species" reg="cheni">cheni</tp:taxon-name-part></tp:taxon-name></italic> Wu, gen. et sp. nov.</p></tp:treatment-sec><tp:treatment-sec sec-type="diagnosis" id="SECID0E64AG"><title>Diagnosis.</title><p>Shell depressed. Protoconch and teleoconch granulate. Protoconch strongly sculptured. Peristome expanded. Head wart low and tiny. Between the ommatophore insertions, a gland pore present. A mantle lobe present. Penial sheath absent. Epiphallus very short. Epiphallic papilla well developed. Flagellum absent.</p></tp:treatment-sec><tp:treatment-sec sec-type="description" id="SECID0EE5AG"><title>Description.</title><p>Shell depressed. Whorls slightly convex. Suture slightly impressed. Umbilicus broad. Protoconch with granules on strong radial sculpture. Peristome expanded. Adult shell surface without ribs, hairs or scales. Growth lines fine and evenly broken into granules on teleoconch. Shell with several thin bands above and beneath carina.</p><p>General anatomy. A small pore externally present between ommatophore insertions. Eversible head wart very weakly developed. A mantle lobe present.</p><p>Genitalia. Penial sheath absent. Penis externally without penial caecum. Pilasters inside penis low and weak. Epiphallus very short. Epiphallic papilla rather developed. Flagellum absent.</p></tp:treatment-sec><tp:treatment-sec sec-type="etymology" id="SECID0EL5AG"><title>Etymology.</title><p>This new genus is named after “sino” (= China) and “camaena” which is a camaenid genus that includes many large-sized helicoid species.</p></tp:treatment-sec><tp:treatment-sec sec-type="distribution" id="SECID0EQ5AG"><title>Distribution.</title><p>China: Zhejiang.</p></tp:treatment-sec><tp:treatment-sec sec-type="remarks" id="SECID0EV5AG"><title>Remarks.</title><p>The new genus is conchologically close to many camaenids, such as <italic><tp:taxon-name><tp:taxon-name-part taxon-name-part-type="genus" reg="Camaena">Camaena</tp:taxon-name-part></tp:taxon-name></italic> Albers, 1850 and <italic><tp:taxon-name><tp:taxon-name-part taxon-name-part-type="genus" reg="Burmochloritis">Burmochloritis</tp:taxon-name-part></tp:taxon-name></italic> Godwin-Austen, 1920, in having a large helicoid shell with multiple slender bands. In comparison to <italic><tp:taxon-name><tp:taxon-name-part taxon-name-part-type="genus" reg="Camaena">Camaena</tp:taxon-name-part></tp:taxon-name></italic> (sensu <xref ref-type="bibr" rid="B39">Schileyko 2003</xref>), the new genus has a strongly sculptured protoconch and an extremely short epiphallus (the part between penial retractor muscle insertion and vas deferens insertion), but has neither the axial corrugated pilasters within penis nor the flagellum. The new genus differs from <italic><tp:taxon-name><tp:taxon-name-part taxon-name-part-type="genus" reg="Burmochloritis">Burmochloritis</tp:taxon-name-part></tp:taxon-name></italic> (<xref ref-type="bibr" rid="B28">Páll-Gergely et al. 2023</xref>) in the absence of the flagellum, the long cylindrical epiphallus, the penial caecum and the dart sac. <italic><tp:taxon-name><tp:taxon-name-part taxon-name-part-type="genus" reg="Sinocamaena">Sinocamaena</tp:taxon-name-part></tp:taxon-name></italic> gen. nov. shares with <italic><tp:taxon-name><tp:taxon-name-part taxon-name-part-type="genus" reg="Sinochloritis">Sinochloritis</tp:taxon-name-part></tp:taxon-name></italic> the possession of granules on the protoconch and the characters from both general and genital anatomy, including the presence of a visible gland pore between the ommatophore insertions, a mantle lobe, a well-developed epiphallic papilla and the absence of a penial sheath and a dart sac apparatus. Compared to <italic><tp:taxon-name><tp:taxon-name-part taxon-name-part-type="genus" reg="Sinochloritis">Sinochloritis</tp:taxon-name-part></tp:taxon-name></italic>, the new taxon has neither a flagellum nor a long epiphallus with the cylindrical trunk, nor prominent penial pilasters. In terms of shell morphology, generally, the new genus looks different from any other Chinese indigenous camaenid genus. Regardless of the shell morphology, all the other Chinese camaenid genera having no dart sac apparatus, i.e., <italic><tp:taxon-name><tp:taxon-name-part taxon-name-part-type="genus" reg="Amphidromus">Amphidromus</tp:taxon-name-part></tp:taxon-name></italic> Albers, 1850, <italic><tp:taxon-name><tp:taxon-name-part taxon-name-part-type="genus" reg="Landouria">Landouria</tp:taxon-name-part></tp:taxon-name></italic> Godwin-Austen, 1918, <italic><tp:taxon-name><tp:taxon-name-part taxon-name-part-type="genus" reg="Pancala">Pancala</tp:taxon-name-part></tp:taxon-name></italic> Kuroda &amp; Habe, 1949, <italic><tp:taxon-name><tp:taxon-name-part taxon-name-part-type="genus" reg="Satsuma">Satsuma</tp:taxon-name-part></tp:taxon-name></italic>, <italic><tp:taxon-name><tp:taxon-name-part taxon-name-part-type="genus" reg="Yakuchloritis">Yakuchloritis</tp:taxon-name-part></tp:taxon-name></italic> Habe, 1955, <italic><tp:taxon-name><tp:taxon-name-part taxon-name-part-type="genus" reg="Pseudostegodera">Pseudostegodera</tp:taxon-name-part></tp:taxon-name></italic> and the above mentioned <italic><tp:taxon-name><tp:taxon-name-part taxon-name-part-type="genus" reg="Sinochloritis">Sinochloritis</tp:taxon-name-part></tp:taxon-name></italic>, possess a well-developed flagellum in the male part of genitalia (table 1 in <xref ref-type="bibr" rid="B43">Wu 2023</xref>). The present phylogeny (Fig. <xref ref-type="fig" rid="F7">7</xref>) suggests that the new taxon is possibly the nearest relative of almost all the members of dart sac-bearing bradybaenines endemic to the South Gansu Plateau or Central China.</p><p>It is noteworthy that the taxa that are basal on the phylogram, i.e., <italic><tp:taxon-name><tp:taxon-name-part taxon-name-part-type="genus" reg="Nesiohelix">Nesiohelix</tp:taxon-name-part></tp:taxon-name></italic>, <italic><tp:taxon-name><tp:taxon-name-part taxon-name-part-type="genus" reg="Traumatophora">Traumatophora</tp:taxon-name-part></tp:taxon-name></italic>, <italic><tp:taxon-name><tp:taxon-name-part taxon-name-part-type="genus" reg="Acusta">Acusta</tp:taxon-name-part></tp:taxon-name></italic>, <italic><tp:taxon-name><tp:taxon-name-part taxon-name-part-type="genus" reg="Bradybaena">Bradybaena</tp:taxon-name-part></tp:taxon-name></italic>, <italic><tp:taxon-name><tp:taxon-name-part taxon-name-part-type="genus" reg="Plectotropis">Plectotropis</tp:taxon-name-part></tp:taxon-name></italic>, <italic><tp:taxon-name><tp:taxon-name-part taxon-name-part-type="genus" reg="Aegista">Aegista</tp:taxon-name-part></tp:taxon-name></italic>, <italic><tp:taxon-name><tp:taxon-name-part taxon-name-part-type="genus" reg="Euhadra">Euhadra</tp:taxon-name-part></tp:taxon-name></italic>, <italic><tp:taxon-name><tp:taxon-name-part taxon-name-part-type="genus" reg="Satsuma">Satsuma</tp:taxon-name-part></tp:taxon-name></italic>, <italic><tp:taxon-name><tp:taxon-name-part taxon-name-part-type="genus" reg="Camaena">Camaena</tp:taxon-name-part></tp:taxon-name></italic>, have mantle lobes. In general, the camaenids from Central China constitute a monophyly that receives high support values (clade X in Fig. <xref ref-type="fig" rid="F7">7</xref>), in which all terminals have a dart sac apparatus but lack a mantle lobe. The extended study of mantle lobes in helicoids taken here suggests that the presence of the mantle lobe could be a widely distributed and possibly a plesiomorphic character in the superfamily <tp:taxon-name><tp:taxon-name-part taxon-name-part-type="superfamily">Helicoidea</tp:taxon-name-part></tp:taxon-name>.</p></tp:treatment-sec><tp:treatment-sec><!--Section generated to contain objects referenced in tp:taxon-treatment.--><fig id="F7" position="float" orientation="portrait"><object-id xmlns:xlink="http://www.w3.org/1999/xlink" content-type="doi" xlink:type="simple">10.3897/zookeys.1202.118964.figure7</object-id><object-id xmlns:xlink="http://www.w3.org/1999/xlink" content-type="arpha" xlink:type="simple">E7F8928F-2FCB-5A39-9530-20752EE0F77F</object-id><label>Figure 7.</label><caption><p>Maximum-likelihood phylogram based on the concatenated partial mitochondrial 16S and partial ITS2 sequences of East Asian camaenid species. The tree is rooted on <italic><tp:taxon-name><tp:taxon-name-part taxon-name-part-type="genus" reg="Helix">Helix</tp:taxon-name-part><tp:taxon-name-part taxon-name-part-type="species" reg="pomatia">pomatia</tp:taxon-name-part></tp:taxon-name></italic>. Numbers near nodes indicate the Shimodaira and Hasegawa-approximate likelihood-ratios (SH-aLRT)/approximate Bayes test (aBayes)/ultra-fast bootstrap (IQ-TREE, maximum likelihood)/posterior probability (MrBayes, Bayesian inference). An asterisk on the branch indicates a clade with all well-supported values (SH-aLRT ≥ 80%, aBayes ≥ 0.95, BS ≥ 95%, PP ≥ 0.95). The broken branch indicates that the branch is shortened to exactly 1/2 the original length. Scale bar is for substitutions per site. Orange branches indicate where the BI tree topologically differs from the ML tree. Red dot/green dot indicates every terminal on that branch that has/has not a mantle lobe. An asterisk after the species name indicates that observation of the mantle lobe failed due to the bad condition of the specimen. The species under the genera in quotes are thought to be questionable generic assignments (<xref ref-type="bibr" rid="B48">Wu et al. 2023</xref>).</p></caption><graphic xmlns:xlink="http://www.w3.org/1999/xlink" xlink:href="zookeys-1202-135_article-118964__-g007.jpg" position="float" orientation="portrait" xlink:type="simple" id="oo_1050058.jpg"><uri content-type="original_file" xlink:type="simple">https://binary.pensoft.net/fig/1050058</uri></graphic></fig></tp:treatment-sec><ref-list><ref id="B39"><mixed-citation xmlns:xlink="http://www.w3.org/1999/xlink" xlink:type="simple"><person-group><name name-style="western"><surname>Schileyko</surname><given-names>AA</given-names></name></person-group> (<year>2003</year>) Treatise on recent terrestrial pulmonate molluscs. Part 11. <tp:taxon-name><tp:taxon-name-part taxon-name-part-type="family">Trigonochlamydidae</tp:taxon-name-part></tp:taxon-name>, <tp:taxon-name><tp:taxon-name-part taxon-name-part-type="family">Papillodermidae</tp:taxon-name-part></tp:taxon-name>, <tp:taxon-name><tp:taxon-name-part taxon-name-part-type="family">Vitrinidae</tp:taxon-name-part></tp:taxon-name>, <tp:taxon-name><tp:taxon-name-part taxon-name-part-type="family">Limacidae</tp:taxon-name-part></tp:taxon-name>, <tp:taxon-name><tp:taxon-name-part taxon-name-part-type="family">Bielziidae</tp:taxon-name-part></tp:taxon-name>, <tp:taxon-name><tp:taxon-name-part taxon-name-part-type="family">Agriolimacidae</tp:taxon-name-part></tp:taxon-name>, <tp:taxon-name><tp:taxon-name-part taxon-name-part-type="family">Boettgerillidae</tp:taxon-name-part></tp:taxon-name>, <tp:taxon-name><tp:taxon-name-part taxon-name-part-type="family">Camaenidae</tp:taxon-name-part></tp:taxon-name>. Ruthenica (Supplement 2): 1467–1626.</mixed-citation></ref><ref id="B28"><mixed-citation xmlns:xlink="http://www.w3.org/1999/xlink" xlink:type="simple"><person-group><name name-style="western"><surname>Páll-Gergely</surname><given-names>B</given-names></name><name name-style="western"><surname>Gojšina</surname><given-names>V</given-names></name><name name-style="western"><surname>Neubert</surname><given-names>E</given-names></name></person-group> (<year>2023</year>) <article-title>Revision of <tp:taxon-name><tp:taxon-name-part taxon-name-part-type="genus">Burmochloritis</tp:taxon-name-part></tp:taxon-name> Godwin-Austen, 1920 in Southeast Asia (<tp:taxon-name><tp:taxon-name-part taxon-name-part-type="class">Gastropoda</tp:taxon-name-part></tp:taxon-name>: <tp:taxon-name><tp:taxon-name-part taxon-name-part-type="order">Stylommatophora</tp:taxon-name-part></tp:taxon-name>: <tp:taxon-name><tp:taxon-name-part taxon-name-part-type="family">Camaenidae</tp:taxon-name-part></tp:taxon-name>).</article-title><source>Archiv für Molluskenkunde</source><volume>152</volume>(<issue>2</issue>): <fpage>183</fpage>–<lpage>216</lpage>. <ext-link xlink:href="10.1127/arch.moll/152/183-216" ext-link-type="doi" xlink:type="simple">https://doi.org/10.1127/arch.moll/152/183-216</ext-link></mixed-citation></ref><ref id="B43"><mixed-citation xmlns:xlink="http://www.w3.org/1999/xlink" xlink:type="simple"><person-group><name name-style="western"><surname>Wu</surname><given-names>M</given-names></name></person-group> (<year>2023</year>) <article-title>A new <italic><tp:taxon-name><tp:taxon-name-part taxon-name-part-type="genus">Aegistohadra</tp:taxon-name-part></tp:taxon-name></italic> (<tp:taxon-name><tp:taxon-name-part taxon-name-part-type="class">Gastropoda</tp:taxon-name-part></tp:taxon-name>: <tp:taxon-name><tp:taxon-name-part taxon-name-part-type="family">Camaenidae</tp:taxon-name-part></tp:taxon-name>) from southwest China.</article-title><source>Ruthenica</source><volume>33</volume>(<issue>2</issue>): <fpage>59</fpage>–<lpage>71</lpage>. <ext-link xlink:href="10.35885/ruthenica.2023.33(2).2" ext-link-type="doi" xlink:type="simple">https://doi.org/10.35885/ruthenica.2023.33(2).2</ext-link></mixed-citation></ref><ref id="B48"><mixed-citation xmlns:xlink="http://www.w3.org/1999/xlink" xlink:type="simple"><person-group><name name-style="western"><surname>Wu</surname><given-names>M</given-names></name><name name-style="western"><surname>Shen</surname><given-names>W</given-names></name><name name-style="western"><surname>Chen</surname><given-names>Z-G</given-names></name></person-group> (<year>2023</year>) <article-title>Land snail diversity in central China: Revision of <italic><tp:taxon-name><tp:taxon-name-part taxon-name-part-type="genus">Laeocathaica</tp:taxon-name-part></tp:taxon-name></italic> Möllendorff, 1899 (<tp:taxon-name><tp:taxon-name-part taxon-name-part-type="class">Gastropoda</tp:taxon-name-part></tp:taxon-name>, <tp:taxon-name><tp:taxon-name-part taxon-name-part-type="family">Camaenidae</tp:taxon-name-part></tp:taxon-name>), with descriptions of seven new species.</article-title><source>ZooKeys</source><volume>1154</volume>: <fpage>49</fpage>–<lpage>147</lpage>. <ext-link xlink:href="10.3897/zookeys.1154.86237" ext-link-type="doi" xlink:type="simple">https://doi.org/10.3897/zookeys.1154.86237</ext-link></mixed-citation></ref></ref-list></tp:taxon-treatment>
